# Supplementary material for: Design, Synthesis, and Evaluation of Braylin Derivatives as Novel PDE4 Inhibitors with Anti-Inflammatory Effects
Source: Pharmaceutics. 2026 Apr 23;18(5):516. doi: 10.3390/pharmaceutics18050516 (PMC13210620; doi:10.3390/pharmaceutics18050516)
Supplement: Supplementary file 1 [file pharmaceutics-18-00516-s001.zip]

Archive with 1 entries (1 files):
- pharmaceutics-4216175-supplementary.pdf
